# Supplementary material for: Mannosylated Systems for Targeted Delivery of Antibacterial Drugs to Activated Macrophages
Source: Int J Mol Sci. 2022 Dec 18;23(24):16144. doi: 10.3390/ijms232416144 (PMC9787453; doi:10.3390/ijms232416144)
Supplement: Supplementary file 1 [file ijms-23-16144-s001.zip]

Archive with 1 entries (1 files):
- ijms-2038634-supplementary.pdf
